# Supplementary material for: A Carabrane-Type Sesquiterpenolide Carabrone from Carpesium cernuum Inhibits SW1990 Pancreatic Cancer Cells by Inducing Ferroptosis
Source: Molecules. 2022 Sep 9;27(18):5841. doi: 10.3390/molecules27185841 (PMC9503519; doi:10.3390/molecules27185841)
Supplement: Supplementary file 1 [file molecules-27-05841-s001.zip]

Archive with 1 entries (1 files):
- molecules-1886096-supplementary.pdf
